# Supplementary material for: Fungal Naphthalenones; Promising Metabolites for Drug Discovery: Structures, Biosynthesis, Sources, and Pharmacological Potential
Source: Toxins (Basel). 2022 Feb 19;14(2):154. doi: 10.3390/toxins14020154 (PMC8879409; doi:10.3390/toxins14020154)
Supplement: Supplementary file 1 [file toxins-14-00154-s001.zip]

Archive with 1 entries (1 files):
- toxins-1580666-supplementary.pdf
